# Supplementary material for: Economic Burden of Pneumococcal Disease in Individuals Aged 15 Years and Older in the Liguria Region of Italy
Source: Vaccines (Basel). 2021 Nov 24;9(12):1380. doi: 10.3390/vaccines9121380 (PMC8706914; doi:10.3390/vaccines9121380)
Supplement: Supplementary file 1 [file vaccines-09-01380-s001.zip]

Archive with 1 entries (1 files):
- vaccines-1448733-supplementary.pdf
